# Supplementary material for: The effects of signalment, diet, geographic location, season, and colitis associated with antimicrobial use or Salmonella infection on the fecal microbiome of horses
Source: J Vet Intern Med. 2021 Jul 16;35(5):2437–48. doi: 10.1111/jvim.16206 (PMC8478058; doi:10.1111/jvim.16206)
Supplement: Supplementary file 1 — Table S1 Supporting information [file JVIM-35-2437-s001.xlsx]

## Sheet:  Supplemental Table 1
Supplemental Table 1A. Metadata for all healthy horses.
Horse ID	Breed	Sex	Age	Weight	Concentrate	% Fiber in Concentrate	Concentrate at %BW	Hay	Pasture Exposure	Geographic Location	Zone	Season of Sample Location	Diet Classification	Health Status	Antibiotic
Horse 27	Warmblood	Gelding	10	545	Rice Bran	6	0.005	Alfalfa,Grass Hay	No Pasture	CA	T	Sp	B	Healthy	None
Horse 33	Warmblood	Gelding	12	545	Rice Bran	6	0.005	Grass Hay	No Pasture	CA	T	Sp	B	Healthy	None
Horse 42	Warmblood	Gelding	6	545	Purina Strategy	12.5	0.005	Alfalfa,Grass Hay	No Pasture	CA	T	Sp	C	Healthy	None
Horse 55	Warmblood	Mare	8	590	Purina Ultium	18.5	0.005	Grass Hay	No Pasture	CA	T	Sp	D	Healthy	None
Horse 50	Tennessee Walker	Gelding	17	410	Purina Equine Senior	18	0.005	Alfalfa,Orchard Grass	Continuous Pasture	FL	W	Sp	D	Healthy	None
Horse 63	Thoroughbred	Gelding	24	545	Purina Equine Senior	18	0.005	Alfalfa,Orchard Grass	Continuous Pasture	FL	W	Sp	D	Healthy	None
Horse 38	Warmblood	Gelding	2	454	Buckeye Growth	13	0.005	None	Continuous Pasture	FL	W	Sp	C	Healthy	None
Horse 54	Paint	Gelding	11	454	Purina Ultium	18.5	0.005	Timothy	Some Pasture	GA	W	Sp	D	Healthy	None
Horse 36	Quarter Horse	Gelding	12	500	Impact 10/10	12.5	0.005	Fescue	Some Pasture	GA	W	Sp	C	Healthy	None
Horse 37	Quarter Horse	Gelding	17	454	Impact 10/10	12.5	0.005	Fescue	Some Pasture	GA	W	Sp	C	Healthy	None
Horse 21	Fox Trotter	Gelding	9	454	Purina Enrich	5.5	0.005	Prarie Hay	No Pasture	KS	T	Su	B	Healthy	None
Horse 25	Quarter Horse	Mare	12	500	14% Sweet Feed	7.5	0.005	Prarie Hay	Some Pasture	KS	T	Su	B	Healthy	None
Horse 56	Quarter Horse	Gelding	19	454	Purina Ultium	18.5	0.005	Brome	Some Pasture	KS	T	Su	D	Healthy	None
Horse 48	Draft	Gelding	7	550	McCauley's 14% Equine Finisher	11	0.005	Coastal	Some Pasture	KY	T	Sp	C	Healthy	None
Horse 39	Standardbred	Mare	5	590	McCauley's 14% Pellet	11	0.005	Timothy	Some Pasture	KY	T	Sp	C	Healthy	None
Horse 24	Thoroughbred	Mare	4	590	Hallway mare cubes + oats	6.5	0.005	Clover	Some Pasture	KY	T	Sp	B	Healthy	None
Horse 28	Thoroughbred	Mare	4	500	McCauley's M30	6	0.005	None	Continuous Pasture	KY	T	Sp	B	Healthy	None
Horse 32	Thoroughbred	Mare	16	590	Hallway mare cubes + oats	6.5	0.005	Clover	Some Pasture	KY	T	Sp	B	Healthy	None
Horse 62	Appoloosa	Gelding	21	454	Kalm N EZ	20	0.005	Timothy	No Pasture	MI	C	Sp	D	Healthy	None
Horse 57	Arab	Gelding	14	900	Kalm N EZ	20	0.005	Timothy	No Pasture	MI	C	Sp	D	Healthy	None
Horse 59	Thoroughbred	Mare	12	545	Kalm N EZ	20	0.005	Timothy	No Pasture	MI	C	Sp	D	Healthy	None
Horse 22	Arab	Mare	5	900	Purina Enrich	5.5	0.005	Alfalfa	Some Pasture	MO	T	Su	B	Healthy	None
Horse 31	Pony	Mare	21	500	Purina Enrich	5.5	0.005	Brome	Some Pasture	MO	T	Su	B	Healthy	None
Horse 34	Quarter Horse	Mare	15	500	Purina Enrich	5.5	0.005	Brome, Alfalfa	Some Pasture	MO	T	Su	B	Healthy	None
Horse 49	Quarter Horse	Gelding	12	545	Purina L/S	23	0.005	Brome, Alfalfa	Some Pasture	MO	T	Su	D	Healthy	None
Horse 52	Quarter Horse	Mare	2	500	Purina Equine Senior	18	0.005	Grass Hay	No Pasture	MT	C	Sp	D	Healthy	None
Horse 61	Quarter Horse	Stallion	3	545	Alfalfa Pellets	33	0.005	Alfalfa,Grass Hay	No Pasture	MT	C	Sp	D	Healthy	None
Horse 45	Warmblood	Gelding	7	545	Strategy	12.5	0.005	Alfalfa	Continuous Pasture	MT	C	Sp	C	Healthy	None
Horse 41	Appoloosa	Gelding	8	454	Triumph 12% Pellet	12	0.005	Alfalfa,Fescue	Continuous Pasture	NC	T	Sp	C	Healthy	None
Horse 44	Quarter Horse	Gelding	20	450	Nutrena Pro Force XTN	10	0.005	Wheat	Continuous Pasture	NC	T	Sp	C	Healthy	None
Horse 58	Tennessee Walker	Mare	3	450	Sentinel LS	20	0.005	Coastal	Continuous Pasture	NC	T	Sp	D	Healthy	None
Horse 26	Quarter Horse	Stallion	19	500	Purina Enrich	5.5	0.005	Alfalfa, Grass	No Pasture	NV	T	Su	B	Healthy	None
Horse 43	Quarter Horse	Mare	2	454	Purina Ultium Growth	13	0.005	Alfalfa	Continuous Pasture	NV	T	Su	C	Healthy	None
Horse 46	Quarter Horse	Gelding	2	432	Purina Ultium Growth	13	0.005	Alfalfa	Continuous Pasture	NV	C	Su	C	Healthy	None
Horse 47	Quarter Horse	Mare	18	500	Purina Ultium Growth	13	0.005	Alfalfa, Grass	No Pasture	NV	C	Su	C	Healthy	None
Horse 51	Warmblood	Mare	12	590	Purina Ultium gastric	18	0.005	Alfalfa	None	NV	T	Su	D	Healthy	None
Horse 35	Arab	Mare	12	500	Producers 12% pellet	10	0.005	Alfalfa,Coastal	Continuous Pasture	TX	W	Sp	C	Healthy	None
Horse 29	Paint	Mare	20	600	Producers sweet feed	7	0.005	Alfalfa,Coastal	Some Pasture	TX	W	Sp	B	Healthy	None
Horse 23	Quarter Horse	Mare	16	485	Thomas Moore Pellet 14/6	6	0.005	Alfalfa,Orchard Grass	Some Pasture	TX	W	W	B	Healthy	None
Horse 30	Quarter Horse	Mare	13	537	Thomas Moore Pellet 14/6	6	0.005	Alfalfa,Orchard Grass	Some Pasture	TX	W	W	B	Healthy	None
Horse 53	Quarter Horse	Mare	14	461	Purina Ultium	18.5	0.005	Alfalfa,Coastal	Some Pasture	TX	W	Sp	D	Healthy	None
Horse 40	Quarter Horse	Gelding	8	500	Legends Carb Care	12	0.005	Alfalfa, Orchard Grass	Some Pasture	VA	T	Sp	C	Healthy	None
Horse 60	Thoroughbred	Mare	6	500	Cavalor Fiber Force	29	0.005	Alfalfa,Grass Hay	Some Pasture	VA	T	Sp	D	Healthy	None
Horse 64	Thoroughbred	Mare	2	500	Hallway Special 13	10	0.011	Timothy mixed	No Pasture	NY	C	W	E	Healthy	None
Horse 65	Thoroughbred	Mare	4	500	Hallway Special 13	10	0.011	Timothy mixed	No Pasture	NY	C	W	E	Healthy	None
Horse 66	Thoroughbred	Mare	3	477	Hallway Special 13	10	0.012	Timothy mixed	No Pasture	NY	C	W	E	Healthy	None
Horse 67	Thoroughbred	Mare	3	477	Hallway Special 13	10	0.012	Timothy mixed	No Pasture	NY	C	W	E	Healthy	None
Horse 68	Thoroughbred	Mare	3	477	Hallway Special 13	10	0.012	Timothy mixed	No Pasture	NY	C	W	E	Healthy	None
Horse 69	Thoroughbred	Gelding	4	500	Hallway Blue Label + oats	10	0.014	Grass/alfalfa	No Pasture	KY	T	W	E	Healthy	None
Horse 70	Thoroughbred	Gelding	4	454	Hallway Special 13	10	0.015	Grass/alfalfa	No Pasture	KY	T	W	E	Healthy	None
Horse 71	Thoroughbred	Gelding	4	454	Hallway Special 13	10	0.015	Grass/alfalfa	No Pasture	KY	T	W	E	Healthy	None
Horse 72	Thoroughbred	Gelding	5	545	Kalm N EZ/Tribute Performance Edge	14	0.017	Timothy/alfalfa	No Pasture	FL	W	W	E	Healthy	None
Horse 73	Thoroughbred	Mare	3	454	Hallway Special 13	10	0.0175	Timothy/alfalfa	No Pasture	KY	T	W	E	Healthy	None
Horse 74	Thoroughbred	Gelding	2	454	Hallway Special 13	10	0.0175	Timothy/alfalfa	No Pasture	KY	T	W	E	Healthy	None
Horse 75	Thoroughbred	Stallion	5	500	Kalm N EZ/Tribute Performance Edge	14	0.018	Timothy/alfalfa	No Pasture	FL	W	W	E	Healthy	None
Horse 76	Thoroughbred	Mare	3	477	Kalm N EZ/Tribute Performance Edge	14	0.02	Timothy/alfalfa	No Pasture	FL	W	W	E	Healthy	None
Horse 77	Thoroughbred	Gelding	4	454	Kalm N EZ/Tribute Performance Edge	14	0.02	Timothy/alfalfa	No Pasture	FL	W	W	E	Healthy	None
Horse 78	Thoroughbred	Mare	2	409	Hallway Race 13	10	0.021	Timothy/alfalfa	No Pasture	FL	W	W	E	Healthy	None
Horse 79	Thoroughbred	Gelding	4	409	Kalm N EZ/Tribute Performance Edge	14	0.023	Timothy/alfalfa	No Pasture	FL	W	W	E	Healthy	None
Horse 80	Thoroughbred	Mare	2	409	Kalm N EZ/Tribute Performance Edge	14	0.023	Timothy/alfalfa	No Pasture	FL	W	W	E	Healthy	None
Horse 9	Quarter Horse	Mare	12	500	None	NA	NA	None	Continuous Pasture	CA	T	Sp	A	Healthy	None
Horse 12	Quarter Horse	Mare	8	450	None	NA	NA	Alfalfa,Wheat	Continuous Pasture	CA	T	Sp	A	Healthy	None
Horse 8	Draft Cross	Gelding	14	590	None	NA	NA	None	Continuous Pasture	GA	W	Sp	A	Healthy	None
Horse 6	Appoloosa	Gelding	16	454	None	NA	NA	None	Continuous Pasture	KS	T	Su	A	Healthy	None
Horse 7	Quarter Horse	Mare	15	454	None	NA	NA	None	Continuous Pasture	KS	T	Su	A	Healthy	None
Horse 5	Draft	Gelding	7	636	None	NA	NA	None	Continuous Pasture	MT	C	Sp	A	Healthy	None
Horse 19	Mule	Gelding	4	454	None	NA	NA	Grass Hay	No Pasture	MT	C	Sp	A	Healthy	None
Horse 4	Quarter Horse	Gelding	18	500	None	NA	NA	None	Continuous Pasture	MT	C	Sp	A	Healthy	None
Horse 15	Quarter Horse	Stallion	21	450	None	NA	NA	Alfalfa	Continuous Pasture	NV	T	Su	A	Healthy	None
Horse 16	Quarter Horse	Gelding	4	450	None	NA	NA	Alfalfa	Continuous Pasture	NV	T	Su	A	Healthy	None
Horse 3	Paint	Gelding	10	500	None	NA	NA	None	Continuous Pasture	TX	W	Sp	A	Healthy	None
Horse 1	Quarter Horse	Mare	22	507	None	NA	NA	None	Continuous Pasture	TX	W	Sp	A	Healthy	None
Horse 2	Quarter Horse	Mare	7	432	None	NA	NA	None	Continuous Pasture	TX	W	Sp	A	Healthy	None
Horse 18	Quarter Horse	Gelding	17	500	None	NA	NA	Alfalfa	No Pasture	TX	W	Sp	A	Healthy	None
Horse 10	Warmblood	Stallion	10	408	None	NA	NA	None	Continuous Pasture	TX	W	Sp	A	Healthy	None
Horse 17	Warmblood	Gelding	14	622	None	NA	NA	Coastal	No Pasture	TX	W	Sp	A	Healthy	None
Horse 13	Warmblood	Gelding	23	550	None	NA	NA	Alfalfa,Grass Hay	Some Pasture	VA	T	Sp	A	Healthy	None
Horse 14	Warmblood	Gelding	22	550	None	NA	NA	Alfalfa,Grass Hay	Some Pasture	VA	T	Sp	A	Healthy	None
Horse 20	Arab	Mare	12	432	None	NA	NA	Alfalfa,Orchard Grass,Timothy	No Pasture	WA	C	Sp	A	Healthy	None
Horse 11	Quarter Horse	Mare	3	454	None	NA	NA	Orchard Grass	Continuous Pasture	WA	C	Sp	A	Healthy	None
Supplemental Table 1B. Metadata for all horses with colitis.
Horse ID	Breed	Sex	Age	Weight	Concentrate	% Fiber in Concentrate	Concentrate at %BW	Hay	Pasture Exposure	State	Zone	Season	Diet	Colitis Type	Antibiotic	Days of Illness before hospitalization	Days of Hospitalization	Status	Date	Reason for ABX	Severity of illness	WBC	Absolute Neutrophil	HR	Rectal temperature (°F)	Diarrhea	MM	Salnonella qPCR	Salmonella serotype	Colonic thickening on ulrasound	Salmonella qPCR result	C difficile enterotoxin A and B testing results	C perfringens enterotoxin testing results
102	Quarter Horse	Gelding	9	377	Safe Choice Pellet	15	0.005	Coastal	Continuous	TX	W	Sp	C	AAD	Excede	5	1	Dead	2020-03-17	Respiratory disease	Severe	20900	17556	40	102.2	Liquid	Hyperemic	positive	NA	Yes	Positive	Not done	Not done
103	Quarter Horse	Stallion	1	217	Purina Equine Senior	18	0.005	Alfalfa	Some	TX	W	F	D	AAD	Penicillin/Gentocin/Doxycycline	2	10	Alive	2016-09-01	Inferior check ligament desmotomy	Moederate	2400	480	104	88	Liquid	hyperemic	not done	NA	No	Not done	Not done	Not done
104	Quarter Horse	Mare	1	300	Eq Senior	18	0.005	Alfalfa	Some	TX	W	W	D	AAD	Doxycycline	1	100	Alive	2018-01-31	Trauma	Moderate	1800	1100	76	102.1	Liquid	hyperemic	positive	NA	Yes	Positive	Negative	Negative
105	Warmblood	Gelding	12	610	Safe Choice Pellet	15	0.005	Coastal	No	TX	W	Sp	C	AAD	Penicillin/Gentocin/Doxycycline	6	13	Alive	2017-05-15	Fasciotiomy, neurectomy	Moderate	3300	2400	52	100.5	Profuse liquid	hyperemic	positive	NA	Not done	Positive	Negative	Negative
106	Quarter Horse	Stallion	5	501	Safe Choice Pellet	15	0.005	Alfalfa	Some	TX	W	Sp	C	AAD	Penicillin/Gentocin	1	60	Alive	2017-05-22	Trauma	Moderate	4700	4042	48	100	Liquid	hypereimic	positive	NA	Yes	Positive	Not done	Not done
107	Thoroughbred	Mare	25	374	Purina Impact Senior	18.5	0.005	Alfalfa,Coastal	Some	TX	W	Su	D	AAD	Penicillin/Gentocin/Metronidazole	10	30	Dead	2017-08-25	Pneumonia	Severe	6800	5031	58	101.8	Profuse watery	hypereimic	positive	NA	Yes	Positive	Negative	Negative
108	Quarter Horse	Stallion	1	300	Producer's Nutrena 12% Pellet	12	0.005	Coastal	Some	TX	W	Su	C	AAD	Excede	30	1	Dead	2017-08-26	Pneumonia	Severe	19900	16119	56	100.4	Profuse watery	hypereimic	positive	NA	Yes	Positive	Negative	Negative
109	Warmblood	Gelding	6	479	Nutrena Safe Choice	15	0.005	Alfalfa,Coastal	Some	TX	W	W	C	AAD	Metronidazole	4	5	Alive	2017-12-17	Sequestrum	Moderate	6500	4160	66	101.1	Liquid	Hyperemic	positive	NA	Yes	Positive	Negative	Negative
111	Paint	Mare	11	544	Equine Senior	18	0.005	Coastal	Some	TX	W	W	D	AAD	Penicillin/Gentocin	0	16	Alive	2018-01-27	Mass removal	Mild	NA	NA	50	99.3	Cow patty	normal	not done	NA	Not done	Not done	Not done	Not done
112	Miniature Donkey	Stallion	1	100	Nutrena 12% Pellet	12	0.005	Coastal	Continuous	TX	W	Sp	C	AAD	Excede	8	5	Alive	2018-03-28	Pneumonia	Moderate	NA	NA	48	99.5	Liquid	normal	not done	NA	No	Not done	Not done	Not done
113	Quarter Horse	Mare	12	472	Omolene 200	6	0.005	Alfalfa,Coastal	Some	TX	W	Sp	B	AAD	Penicillin/Gentocin/Metronidazole	7	22	Alive	2018-04-26	Strangles	Mild	13700	12193	68	100.8	Liquid	normal	not done	NA	Yes	Not done	Not done	Not done
115	Thoroughbred	Mare	12	443	Purina Equine Senior	18	0.005	Alfalfa, Coastal	None	TX	W	SP	D	AAD	Chloramphenicol	24	120	Dead	2020-11-12	Septic navicular bursa	Mild	8400	6048	48	100.1	Liquid	normal	not done	NA	Not done	Not done	Not done	Not done
116	Mix	Gelding	11	500	Nutrena Empower Topline	8	0.005	Coastal	Some	TX	W	W	B	AAD	Penicillin/Gentocin	12	2	Dead	2018-12-27	Post-choke pneumonia	Severe	22000	14960	72	98.7	Profuse watery	hyperemic	positive	NA	Yes	Positive	Negative	Not done
138	Paint	Stallion	2	390	12% Sweet Feed	8	0.005	Coastal	Continous	TX	W	F	B	AAD	Excede	5	1	Dead	2017-09-05	Cellulitis	Severe	28200	21714	48	1012	Profuse watery	hyperemic	positive	NA	Yes	Positive	Negative	Negative
128	Quarter Horse	Mare	13	450	Producers 16% Pellets	8	0.005	Alfalfa/coastal	Continous	TX	W	F	B	Salmonella	None	14	4	Dead	2018-08-24		Severe	3800	1140	40	101.5	Liquid	normal	positive	NA	Yes	Positive	Negative	Negative
130	Quarter Horse	Gelding	10	400	Purina Equine Senior	18	0.005	Alfalfa, Coastal	Continous	TX	W	SP	D	Salmonella	None	21	10	Alive	2015-05-27		Severe	9800	8134	42	101.2	Cow pie	normal	positive	NA	Yes	Positive	Negative	Negative
131	Quarter Horse	Mare	13	572	Purina Equine Senior	18	0.005	Alfalfa, Coastal	Continous	TX	W	F	D	Salmonella	None	2	4	Dead	2015-10-15		Severe	2900	986	70	99.5	Profuse watery	Hyperemic	positive	NA	Yes	Positive	Negative	Negative
132	Warmblood	Gelding	15	550	Purina Equine Senior	18	0.005	Alfalfa	Some	TX	W	SP	D	Salmonella	None	30	8	Alive	2016-03-08		Moderate	11400	6612	44	105	scant soft feces	normal	positive	NA	No	Positive	Not done	Not done
133	Paint	Mare	10	450	Purina Equine Senior	18	0.005	Alfalfa	Some	TX	W	F	D	Salmonella	None	3	2	Dead	2016-08-19		Severe	3000	1200	72	100.3	Profuse watery	Hyperemic	positive	Anatum	Yes	Positive	Negative	Negative
135	Quarter Horse	Mare	12	454	Big V 12-8 feed	18	0.005	Coastal	Some	TX	W	W	D	Salmonella	None	1	3	Dead	2017-01-24		Severe	1400	475	68	103	Profuse watery	Hyperemic	positive	NA	Yes	Positive	Negative	Negative
136	Draft Cross	Gelding	17	636	Eq Senior	18	0.005	Alfalfa	Some	TX	W	Sp	D	Salmonella	None	0	12	Dead	2017-05-09		Severe	1900	950	60	102.3	Cow pie	normal	positive	NA	No	Positive	Negative	Negative
137	Quarter Horse	Mare	14	523	None	0	0	None	Continous	TX	W	Su	A	Salmonella	None	7	3	Dead	2017-06-10		Severe	1800	810	84	103	Cow pie	Hyperemic	positive	NA	No	Positive	Negative	Negative
139	Warmblood	Gelding	8	609	Nutrena Safe Choice	15	0.005	Coastal	Some	TX	W	W	C	Salmonella	None	3	13	Alive	2018-01-13		Moderate	4300	3053	72	103.2	Cow pie	Hyperemic	positive	NA	Not done	Positive	Negative	Negative
140	Paint	Gelding	19	470	Nutrena Safe Choice	15	0.005	Coastal	Continous	TX	W	W	C	Salmonella	None	3	9	Alive	2018-03-30		Moderate	4100	3034	44	99.6	Cow pie	normal	positive	NA	Yes	Positive	Negative	Negative
142	Paint	Mare	8	388	Purina Equine Senior	18	0.005	Alfalfa, coastal	Some	TX	W	Su	D	Salmonella	None	1	21	Alive	2018-07-07		Moderate	20600	18952	44	98.8	Cow pie	normal	positive	NA	No	Positive	Not done	Not done
143	Irish Draught	Mare	7	654	Purina Equine Senior	18	0.005	Alfalfa, coastal	Some	TX	W	F	D	Salmonella	None	1	2	Dead	2015-08-16		Severe	4600	3266	100	66	Cow pie	Hyperemic	positive	NA	Yes	Positive	Negative	Negative

## Sheet: Supplemental Table 2
Supplemental Table 2. The results of pairwise ANOSIM testing of unweighted and weighted Unifrac distances based upon dietary category.
			Unweighted		Weighted
			R Statistic	P value	R Statistic	P value
		Overall	0.156	0.052	0.076	0.0003
		A, B	0.088	0.0001	0.084	0.076
		A, C	-0.01	0.492	-0.012	0.52
		A, D	0.106	0.106	0.055	0.114
		A, E	0.356	0.001	0.167	0.002
		B, C	-0.019	0.623	0.007	0.348
		B, D	0.061	0. 119	0.036	0.171
		B, E	0.201	0.002	0.128	0.008
		C, D	0.017	0.35	-0.022	0.686
		C, E	0.365	0.001	0.146	0.003
		D, E	0.385	0.001	0.166	0.001

## Sheet: Supplemental Table 3
Supplemental Table 3. Median abundance and ranges of phyla of healthy horses as stratified by Diets A-E.
Bacterial group		Diet A			Diet B			Diet C			Diet D			Diet E
		Median	Range		Median	Range		Median	Range		Median	Range		Median	Range		P value	Q value
Euryarchaeota		0.9	0-4.7		1.4	0.4-6.8		0.6	0-2.1		0.5	0.1-5.6		1.1	0.4-4		0.1521	0.320543
Actinobacteria		0.4a,b	0-11.5		0.7b	0-3.6		0.6b	0-3.5		0.5b	0-1.5		0.1a	0-0.6		0.0031	0.0403
Bacteroidetes		30.9a,b	20-42.5		28.9a	6.1-40.3		29.4a,b	17.6-46.6		31.3a,b	22-41.8		37.7b	28.7-46.3		0.0094	0.0611
Fibrobacteres		0.9	0-4.6		0.2	0-3.4		1.1	0.2-2.6		0.6	0-8.9		0.7	0.1-3		0.1726	0.320543
Firmicutes		44	28.8-55.4		45.8	22-74.1		48.3	24.4-60.3		45.6	26.4-65.3		40.6	25.2-56.2		0.3324	0.54015
Planctomycetes		0a,b	0-0.1		0a,b	0-0.1		0a	0-0.4		0a,b	0-0.4		0b	0-0		0.0427	0.138775
Proteobacteria		0.6a,b	0.1-7.5		0.9a,b	0.1-59.8		0.6a,b	0.2-29.5		0.4a	0.1-3		1.6b	0.2-9		0.0278	0.120467
SR1		0	0-0.3		0	0-0.1		0	0-0.1		0	0-1.2		0	0-0.1		0.1007	0.26182
Spirochaetes		5.6	2-16.2		5.8	0.4-12.8		5.6	2.2-11.1		6.1	1.1-12.5		6.9	2.8-9.6		0.9122	0.9122
Synergistetes		0	0-0.6		0	0-0.1		0	0-0.1		0	0-0.2		0	0-0.1		0.8424	0.9122
Tenericutes		2	0.5-3.9		2.1	0.7-7.1		1.5	1-6		1.7	0-5.2		2.2	0.7-5.6		0.4766	0.688422
Verrucomicrobia		10.3	1.4-16.2		9.9	2.5-24.1		9.1	1.8-18		9	1.6-18.2		7	2.1-17.5		0.7559	0.9122

## Sheet: Supplemental Table 4
Supplemental Table 4. Median abundance and ranges of taxa at the family level of healthy horses as stratified by Diets A-E.
Bacterial group		A			B			C			D			E
		Median	Range		Median	Range		Median	Range		Median	Range		Median	Range		P value	Q value
k__Archaea;p__Euryarchaeota;c__Methanobacteria;o__Methanobacteriales;f__Methanobacteriaceae		0.6	0-4.5		0.6	0-3.4		0.3	0-2		0.3	0-1.7		0.6	0.2-3.8		0.1901	0.353043
k__Archaea;p__Euryarchaeota;c__Methanomicrobia;o__Methanomicrobiales;__		0	0-1.2		0	0-2.7		0	0-1		0.1	0-1.9		0	0-1.3		0.7467	0.841869
k__Archaea;p__Euryarchaeota;c__Thermoplasmata;o__E2;f__[Methanomassiliicoccaceae]		0	0-1.2		0	0-2.5		0	0-0.5		0	0-1.1		0	0-1		0.2728	0.4433
k__Bacteria;p__Actinobacteria;c__Actinobacteria;o__Actinomycetales;f__Micrococcaceae		0a,b	0-10.2		0.1a	0-0.8		0.1a,b	0-3		0.1a	0-1.3		0b	0-0.1		0.0068	0.0294667
k__Bacteria;p__Actinobacteria;c__Coriobacteriia;o__Coriobacteriales;f__Coriobacteriaceae		0.3	0-1.6		0.5	0-2.8		0.4	0-2.5		0.4	0-1.1		0.1	0-0.6		0.0352	0.0963368
k__Bacteria;p__Bacteroidetes;c__Bacteroidia;o__Bacteroidales;__		0.5	0-6.8		0.4	0-1.5		0.6	0.2-2.3		0.3	0.1-1.4		0.4	0-1		0.3549	0.559236
k__Bacteria;p__Bacteroidetes;c__Bacteroidia;o__Bacteroidales;f__		23.2a,b	12-32		20.8a	5.5-26.9		21.8a,b	12.1-35.6		23.5a,b	16-31.1		27.5b	20-37		0.006	0.0283636
k__Bacteria;p__Bacteroidetes;c__Bacteroidia;o__Bacteroidales;f__BS11		1.5	0-4.1		1.5	0-13.4		1.5	0-5		1.2	0.3-6.7		1.5	0.1-15.1		0.9595	0.9595
k__Bacteria;p__Bacteroidetes;c__Bacteroidia;o__Bacteroidales;f__Bacteroidaceae		0.9a	0-6.1		0.4a,b	0.1-1.7		0.6a,b	0.2-1.6		0.4a,b	0.1-3.4		0.3b	0.1-0.9		0.0169	0.054925
k__Bacteria;p__Bacteroidetes;c__Bacteroidia;o__Bacteroidales;f__Porphyromonadaceae		0.2	0-1.6		0.1	0-2.4		0	0-1.9		0.1	0-1.9		0.3	0-1.8		0.2388	0.41392
k__Bacteria;p__Bacteroidetes;c__Bacteroidia;o__Bacteroidales;f__Prevotellaceae		0.4a,b	0.1-1.2		0.3a	0-0.6		0.5a,b	0.1-1.7		0.6a	0-1.6		0.8b	0.2-2.7		0.0005	0.00371429
k__Bacteria;p__Bacteroidetes;c__Bacteroidia;o__Bacteroidales;f__RF16		0.3a,b	0.1-4.1		0.5a,b	0-6.3		0.3a	0-5.5		0.4a,b	0-4.2		1.6b	0.3-6.8		0.0118	0.0409067
k__Bacteria;p__Bacteroidetes;c__Bacteroidia;o__Bacteroidales;f__Rikenellaceae		0	0-0.7		0	0-0.1		0	0-0.4		0	0-0.2		0	0-0.5		0.6346	0.804859
k__Bacteria;p__Bacteroidetes;c__Bacteroidia;o__Bacteroidales;f__S24-7		0a	0-0.7		0a	0-1.7		0.1a	0-0.5		0.1a,b	0-0.7		0.4b	0-1		0.0094	0.0376
k__Bacteria;p__Bacteroidetes;c__Bacteroidia;o__Bacteroidales;f__[Paraprevotellaceae]		2.4	0.7-5.6		2.3	0.2-4		3.2	1.1-4.8		2.8	1.1-5.2		2.8	1.2-4.7		0.6117	0.79521
k__Bacteria;p__Chloroflexi;c__Anaerolineae;o__Anaerolineales;f__Anaerolinaceae		0	0-0.5		0	0-0.6		0	0-0.4		0	0-0.3		0	0-0.3		0.7933	0.841869
k__Bacteria;p__Fibrobacteres;c__Fibrobacteria;o__Fibrobacterales;f__Fibrobacteraceae		0.9	0-4.6		0.2	0-3.4		1.1	0.2-2.6		0.6	0-8.9		0.7	0.1-3		0.1726	0.332415
k__Bacteria;p__Firmicutes;c__Bacilli;o__Bacillales;f__Planococcaceae		0	0-1.6		0.1	0-35.6		0.1	0-4.5		0	0-6.7		0	0-1.3		0.4529	0.654189
k__Bacteria;p__Firmicutes;c__Bacilli;o__Lactobacillales;f__Lactobacillaceae		0.3	0-2.4		0.3	0.1-2.5		0.5	0-3.4		0.2	0-2.3		0.4	0-2.7		0.252	0.42271
k__Bacteria;p__Firmicutes;c__Bacilli;o__Lactobacillales;f__Leuconostocaceae		0a	0-0.4		0a	0-0.3		0a,b	0-1		0a,b	0-0.4		0.1b	0-7.6		0.0003	0.00371429
k__Bacteria;p__Firmicutes;c__Bacilli;o__Lactobacillales;f__Streptococcaceae		0.1	0-7.2		0.1	0-6.3		0.2	0-2.6		0.1	0-14.1		0.1	0-8		0.3801	0.565611
k__Bacteria;p__Firmicutes;c__Clostridia;o__Clostridiales;__		0.9	0.4-2.7		1.1	0-3.3		1.1	0.1-3.9		1.5	0.2-3.3		1.2	0.2-2.1		0.6061	0.79521
k__Bacteria;p__Firmicutes;c__Clostridia;o__Clostridiales;f__		8.6a,b	2.3-13.9		8.1a,b	2.7-15.6		9.2a	4.2-13.5		9.6a	3.4-14.3		4.6b	2-10.3		0.0039	0.0225333
k__Bacteria;p__Firmicutes;c__Clostridia;o__Clostridiales;f__Christensenellaceae		0.3	0-0.7		0.2	0-0.6		0.2	0-0.6		0.2	0-0.6		0.2	0-1.5		0.7113	0.840627
k__Bacteria;p__Firmicutes;c__Clostridia;o__Clostridiales;f__Clostridiaceae		1.4a	0.4-4.7		1.4a	0.6-3		1.9a	0.4-4		1.6a	0.8-3.5		0.5b	0-1.3		0.0001	0.00173333
k__Bacteria;p__Firmicutes;c__Clostridia;o__Clostridiales;f__Dehalobacteriaceae		0	0-0.1		0	0-0.2		0	0-0.2		0	0-0.2		0	0-0.1		0.3807	0.565611
k__Bacteria;p__Firmicutes;c__Clostridia;o__Clostridiales;f__Eubacteriaceae		0.1	0-0.9		0.2	0-1.1		0.2	0-0.9		0.2	0-0.4		0	0-0.1		0.0005	0.00371429
k__Bacteria;p__Firmicutes;c__Clostridia;o__Clostridiales;f__Lachnospiraceae		10	5.2-19		5.6	1.4-19.3		11.2	2-22		10.5	4.4-18.8		6.1	2.8-13.5		0.0109	0.0404857
k__Bacteria;p__Firmicutes;c__Clostridia;o__Clostridiales;f__Peptococcaceae		0	0-0.3		0	0-0.2		0	0-0.2		0	0-0.3		0	0-0.2		0.5729	0.783968
k__Bacteria;p__Firmicutes;c__Clostridia;o__Clostridiales;f__Peptostreptococcaceae		0	0-0.3		0	0-0.2		0.1	0-0.3		0	0-0.6		0	0-0		0.0006	0.0039
k__Bacteria;p__Firmicutes;c__Clostridia;o__Clostridiales;f__Ruminococcaceae		16.1	10.3-23.5		15.1	3.1-24.7		17.1	6.4-23.3		15.7	9.9-26.6		19.6	5.5-36.8		0.1552	0.314
k__Bacteria;p__Firmicutes;c__Clostridia;o__Clostridiales;f__Veillonellaceae		0.4	0.2-1		0.3	0-0.5		0.4	0.1-0.9		0.4	0.2-1.5		0.9	0.1-2.3		0.0004	0.00371429
k__Bacteria;p__Firmicutes;c__Clostridia;o__Clostridiales;f__[Mogibacteriaceae]		1.4	0.1-3.9		1.8	0.6-3.1		1.7	0.6-3.2		1.5	0.8-3.2		1	0.5-1.8		0.0507	0.13182
k__Bacteria;p__Firmicutes;c__Erysipelotrichi;o__Erysipelotrichales;f__Erysipelotrichaceae		1.7	0.6-4.3		2.6	1.1-4.7		1.5	0.8-5.4		1.1	0.4-2.7		1.8	0.9-3.8		0.0585	0.138273
k__Bacteria;p__Planctomycetes;c__Planctomycetia;o__Pirellulales;f__Pirellulaceae		0	0-0.1		0	0-0.1		0	0-0.4		0	0-0.4		0	0-0		0.0058	0.0283636
k__Bacteria;p__Proteobacteria;c__Alphaproteobacteria;o__RF32;f__		0	0-0.5		0	0-0.1		0	0-0.3		0	0-0.2		0.2	0-1		0.0233	0.0673111
k__Bacteria;p__Proteobacteria;c__Deltaproteobacteria;o__Desulfovibrionales;f__Desulfovibrionaceae		0.1	0-0.3		0	0-0.3		0.1	0-0.3		0.1	0-0.3		0.1	0-0.6		0.6779	0.819786
k__Bacteria;p__Proteobacteria;c__Epsilonproteobacteria;o__Campylobacterales;f__Campylobacteraceae		0	0-0.1		0	0-0.2		0	0-0.1		0	0-0.1		0	0-0.6		0.7902	0.841869
k__Bacteria;p__Proteobacteria;c__Gammaproteobacteria;o__Aeromonadales;f__Aeromonadaceae		0	0-0.8		0	0-0		0	0-0		0.1	0-0.1		0.1	0-0.2		0.0001	0.00173333
k__Bacteria;p__Proteobacteria;c__Gammaproteobacteria;o__Aeromonadales;f__Succinivibrionaceae		0	0-2		0	0-0.8		0	0-0.8		0	0-0.1		0.2	0-7.4		0.0636	0.143791
k__Bacteria;p__Proteobacteria;c__Gammaproteobacteria;o__Enterobacteriales;f__Enterobacteriaceae		0.1	0-1.1		0.1	0-32.7		0.1	0-0.6		0	0-0		0	0-0.4		0.0001	0.00173333
k__Bacteria;p__Proteobacteria;c__Gammaproteobacteria;o__Pseudomonadales;f__Moraxellaceae		0.1	0-1.1		0.1	0-26.1		0.1	0-26.5		0	0-2.5		0	0-0.4		0.0192	0.0587294
k__Bacteria;p__SR1;c__;o__;f__		0	0-0.3		0	0-0.1		0	0-0.1		0	0-1.2		0	0-0.1		0.1007	0.218183
k__Bacteria;p__Spirochaetes;c__Spirochaetes;o__Spirochaetales;f__Spirochaetaceae		5.6	2-15.7		5.7	0.4-12.8		5.6	2.2-11.1		5.9	1.1-12.5		6.9	2.8-9.6		0.8988	0.916424
k__Bacteria;p__Synergistetes;c__Synergistia;o__Synergistales;f__Synergistaceae		0	0-0.6		0	0-0.1		0	0-0.1		0	0-0.2		0	0-0.1		0.837	0.87048
k__Bacteria;p__Tenericutes;c__Mollicutes;o__Anaeroplasmatales;f__Anaeroplasmataceae		0	0-1		0	0-0.2		0	0-0.2		0.1	0-0.2		0	0-0.4		0.157	0.314
k__Bacteria;p__Tenericutes;c__Mollicutes;o__Mycoplasmatales;f__Mycoplasmataceae		0.3	0-1.5		0.1	0-2.2		0	0-1.1		0	0-1.3		0.1	0-1.9		0.5499	0.772832
k__Bacteria;p__Tenericutes;c__Mollicutes;o__RF39;f__		1.4	0-3.9		1.4	0.6-7.1		1.3	0.8-6		1	0-5.1		1.7	0-4.9		0.783	0.841869
k__Bacteria;p__Tenericutes;c__RF3;o__ML615J-28;f__		0	0-0.3		0	0-0.5		0	0-0.2		0	0-0.2		0.1	0-0.7		0.0564	0.138273
k__Bacteria;p__Verrucomicrobia;c__Verruco-5;o__WCHB1-41;f__RFP12		10.3	1.4-16.2		9.7	2.5-24		9.1	1.8-18		9	1.3-17.8		6.8	2-16.8		0.7517	0.841869
k__Bacteria;p__Verrucomicrobia;c__Verruco-5;o__WCHB1-41;f__WCHB1-25		0	0-0.1		0	0-0.2		0	0-0.1		0	0-0.1		0	0-0.2		0.2265	0.406138
k__Bacteria;p__Verrucomicrobia;c__Verrucomicrobiae;o__Verrucomicrobiales;f__Verrucomicrobiaceae		0	0-0.7		0	0-0.5		0	0-0.2		0	0-0.3		0	0-0.6		0.6715	0.819786

## Sheet: Supplemental Table 5
Supplemental Table 5. Median abundance and ranges of taxa at the species level of healthy horses as stratified by Diets A-E.
Bacterial species		A			B			C			D			E			Diet
		Median	Range		Median	Range		Median	Range		Median	Range		Median	Range		P value	Q value
k__Archaea;p__Euryarchaeota;c__Methanobacteria;o__Methanobacteriales;f__Methanobacteriaceae;g__Methanobrevibacter;s__		0.6	0-4.5		0.6	0-2		0.3	0-3.2		0.1	0-1.7		0.6	0.2-3.6		0.1709	0.324151
k__Archaea;p__Euryarchaeota;c__Methanomicrobia;o__Methanomicrobiales;__;__;__		0	0-1.2		0	0-1		0	0-2.7		0.1	0-1.9		0	0-1.3		0.7467	0.863894
k__Archaea;p__Euryarchaeota;c__Thermoplasmata;o__E2;f__[Methanomassiliicoccaceae];g__vadinCA11;s__		0	0-1.2		0	0-0.5		0	0-2.5		0	0-1.1		0	0-1		0.2728	0.437617
k__Bacteria;p__Actinobacteria;c__Actinobacteria;o__Actinomycetales;f__Micrococcaceae;g__Arthrobacter;s__		0	0-10.2		0	0-3		0	0-0.8		0	0-1.3		0	0-0		0.0251	0.0743346
k__Bacteria;p__Actinobacteria;c__Coriobacteriia;o__Coriobacteriales;f__Coriobacteriaceae;g__;s__		0.2	0-1.3		0.3	0-1.4		0.3	0-2.4		0.2	0-0.8		0	0-0.5		0.0511	0.135679
k__Bacteria;p__Actinobacteria;c__Coriobacteriia;o__Coriobacteriales;f__Coriobacteriaceae;g__Adlercreutzia;s__		0.1	0-0.3		0.2	0-1		0.2	0-0.7		0.1	0-0.3		0.1	0-0.1		0.0376	0.10723
k__Bacteria;p__Bacteroidetes;c__Bacteroidia;o__Bacteroidales;__;__;__		0.5	0-6.8		0.4	0.2-2.3		0.6	0-1.5		0.3	0.1-1.4		0.4	0-1		0.3549	0.525525
k__Bacteria;p__Bacteroidetes;c__Bacteroidia;o__Bacteroidales;f__;g__;s__		23.2	12-32		20.8	12.1-35.6		21.8	5.5-26.9		23.5	16-31.1		27.5	20-37		0.006	0.0313133
k__Bacteria;p__Bacteroidetes;c__Bacteroidia;o__Bacteroidales;f__BS11;g__;s__		1.5	0-4.1		1.5	0-5		1.5	0-13.4		1.2	0.3-6.7		1.5	0.1-15.1		0.9595	0.9767
k__Bacteria;p__Bacteroidetes;c__Bacteroidia;o__Bacteroidales;f__Bacteroidaceae;g__BF311;s__		0.6	0-1.9		0.4	0.1-1.3		0.5	0-1.6		0.3	0.1-3.4		0.2	0-0.9		0.0089	0.0425765
k__Bacteria;p__Bacteroidetes;c__Bacteroidia;o__Bacteroidales;f__Bacteroidaceae;g__Bacteroides;s__		0.1	0-5		0	0-0.2		0.1	0-0.2		0.1	0-0.5		0.1	0-0.3		0.2456	0.409902
k__Bacteria;p__Bacteroidetes;c__Bacteroidia;o__Bacteroidales;f__Porphyromonadaceae;g__Paludibacter;s__		0.2	0-1.6		0.1	0-1.8		0	0-2.4		0.1	0-1.9		0.3	0-1.8		0.1797	0.32945
k__Bacteria;p__Bacteroidetes;c__Bacteroidia;o__Bacteroidales;f__Prevotellaceae;g__Prevotella;s__		0.4	0.1-1.2		0.3	0.1-1.7		0.5	0-0.6		0.5	0-1.5		0.7	0.2-2.4		0.0027	0.0259875
k__Bacteria;p__Bacteroidetes;c__Bacteroidia;o__Bacteroidales;f__RF16;g__;s__		0.3	0.1-4.1		0.5	0-5.5		0.3	0-6.3		0.4	0-4.2		1.6	0.3-6.8		0.0118	0.0504778
k__Bacteria;p__Bacteroidetes;c__Bacteroidia;o__Bacteroidales;f__S24-7;g__;s__		0	0-0.7		0	0-0.5		0.1	0-1.7		0.1	0-0.7		0.4	0-1		0.0094	0.0425765
k__Bacteria;p__Bacteroidetes;c__Bacteroidia;o__Bacteroidales;f__[Paraprevotellaceae];__;__		0.1	0-0.8		0.3	0.1-1		0.4	0-0.8		0.3	0-1		0.3	0-1.5		0.0245	0.0743346
k__Bacteria;p__Bacteroidetes;c__Bacteroidia;o__Bacteroidales;f__[Paraprevotellaceae];g__;s__		0.2	0-0.6		0.2	0-1.6		0.4	0-1		0.3	0-0.7		0.2	0-0.6		0.2857	0.448957
k__Bacteria;p__Bacteroidetes;c__Bacteroidia;o__Bacteroidales;f__[Paraprevotellaceae];g__CF231;s__		0.7	0.2-3.2		0.8	0.2-2.4		0.8	0.1-1.2		0.7	0.2-3.1		0.7	0-2.1		0.9767	0.9767
k__Bacteria;p__Bacteroidetes;c__Bacteroidia;o__Bacteroidales;f__[Paraprevotellaceae];g__YRC22;s__		0.7	0.2-3		0.8	0.1-2.2		0.7	0-1.9		0.7	0-1.6		0.7	0.1-1.9		0.6418	0.789922
k__Bacteria;p__Bacteroidetes;c__Bacteroidia;o__Bacteroidales;f__[Paraprevotellaceae];g__[Prevotella];s__		0.1	0-1.4		0.2	0-1.2		0.3	0-0.6		0.3	0-1.3		0.5	0-1.5		0.218	0.3815
k__Bacteria;p__Chloroflexi;c__Anaerolineae;o__Anaerolineales;f__Anaerolinaceae;g__SHD-231;s__		0	0-0.5		0	0-0.4		0	0-0.6		0	0-0.3		0	0-0.3		0.7933	0.87263
k__Bacteria;p__Fibrobacteres;c__Fibrobacteria;o__Fibrobacterales;f__Fibrobacteraceae;g__Fibrobacter;s__succinogenes		0.9	0-4.6		0.2	0.2-2.6		1.1	0-3.4		0.6	0-8.9		0.7	0.1-3		0.1726	0.324151
k__Bacteria;p__Firmicutes;c__Bacilli;o__Bacillales;f__Planococcaceae;__;__		0	0-0.6		0.1	0-3.7		0.1	0-34.7		0	0-4		0	0-1.3		0.3735	0.538002
k__Bacteria;p__Firmicutes;c__Bacilli;o__Lactobacillales;f__Lactobacillaceae;g__Lactobacillus;s__		0.3	0-1.9		0.3	0-3.4		0.5	0.1-2.5		0.2	0-2.3		0.4	0-2.6		0.2502	0.409902
k__Bacteria;p__Firmicutes;c__Bacilli;o__Lactobacillales;f__Leuconostocaceae;g__;s__		0	0-0.4		0	0-1		0	0-0.3		0	0-0.4		0.1	0-7.5		0.0003	0.00385
k__Bacteria;p__Firmicutes;c__Bacilli;o__Lactobacillales;f__Streptococcaceae;g__Streptococcus;s__		0.1	0-7.2		0.1	0-2.6		0.2	0-6.3		0.1	0-14.1		0.1	0-7.6		0.3773	0.538002
k__Bacteria;p__Firmicutes;c__Clostridia;o__Clostridiales;__;__;__		0.9	0.4-2.7		1.1	0.1-3.9		1.1	0-3.3		1.5	0.2-3.3		1.2	0.2-2.1		0.6061	0.765077
k__Bacteria;p__Firmicutes;c__Clostridia;o__Clostridiales;f__;g__;s__		8.6	2.3-13.9		8.1	4.2-13.5		9.2	2.7-15.6		9.6	3.4-14.3		4.6	2-10.3		0.0039	0.0313133
k__Bacteria;p__Firmicutes;c__Clostridia;o__Clostridiales;f__Christensenellaceae;g__;s__		0.3	0-0.7		0.2	0-0.6		0.2	0-0.6		0.2	0-0.6		0.2	0-1.5		0.7113	0.842617
k__Bacteria;p__Firmicutes;c__Clostridia;o__Clostridiales;f__Clostridiaceae;__;__		0.1	0-2.9		0.1	0-1		0.2	0-0.8		0.1	0-1		0.1	0-0.6		0.6463	0.789922
k__Bacteria;p__Firmicutes;c__Clostridia;o__Clostridiales;f__Clostridiaceae;g__;s__		0.4	0-1.4		0.4	0.1-1.6		0.7	0.1-1.9		0.8	0.1-2.6		0.1	0-0.5		0.0001	0.001925
k__Bacteria;p__Firmicutes;c__Clostridia;o__Clostridiales;f__Clostridiaceae;g__Clostridium;s__		0.8	0-2.1		0.4	0.1-1.8		1.1	0.1-2.5		0.8	0.3-1.8		0.4	0-0.8		0.0049	0.0313133
k__Bacteria;p__Firmicutes;c__Clostridia;o__Clostridiales;f__Dehalobacteriaceae;g__Dehalobacterium;s__		0	0-0.1		0	0-0.1		0	0-0.2		0	0-0.1		0	0-0.1		0.4758	0.642747
k__Bacteria;p__Firmicutes;c__Clostridia;o__Clostridiales;f__Eubacteriaceae;g__Pseudoramibacter_Eubacterium;s__		0.1	0-0.9		0.1	0-0.7		0.1	0-0.7		0.2	0-0.4		0	0-0.1		0.0025	0.0259875
k__Bacteria;p__Firmicutes;c__Clostridia;o__Clostridiales;f__Lachnospiraceae;__;__		0.7	0.4-2.5		0.8	0.1-3		0.9	0-1.8		1.4	0.3-2.8		0.8	0-2.1		0.1109	0.224718
k__Bacteria;p__Firmicutes;c__Clostridia;o__Clostridiales;f__Lachnospiraceae;g__;s__		7.7	3.3-14.8		4.1	1.3-14.6		7.2	0.7-14.9		6.9	2.2-11.4		4.3	2.2-8.6		0.0061	0.0313133
k__Bacteria;p__Firmicutes;c__Clostridia;o__Clostridiales;f__Lachnospiraceae;g__Blautia;s__		0.2	0-1.4		0	0-1.3		0.2	0-0.7		0.1	0-1.4		0	0-1.4		0.8487	0.907637
k__Bacteria;p__Firmicutes;c__Clostridia;o__Clostridiales;f__Lachnospiraceae;g__Coprococcus;s__		0.6	0.3-1.4		0.3	0-2.7		0.8	0-1.8		1.2	0.1-1.9		0.6	0-1.3		0.0148	0.0599789
k__Bacteria;p__Firmicutes;c__Clostridia;o__Clostridiales;f__Lachnospiraceae;g__Dorea;s__		0	0-1.7		0	0-0.3		0	0-0.5		0	0-0.4		0	0-0.4		0.3066	0.462906
k__Bacteria;p__Firmicutes;c__Clostridia;o__Clostridiales;f__Lachnospiraceae;g__Epulopiscium;s__		0	0-0.2		0	0-0.2		0	0-0.2		0	0-0.3		0	0-0		0.0179	0.068915
k__Bacteria;p__Firmicutes;c__Clostridia;o__Clostridiales;f__Lachnospiraceae;g__Pseudobutyrivibrio;s__		0.6	0-4.8		0.5	0-1.3		0.6	0-0.9		0.4	0-1.2		0	0-1.6		0.0614	0.147
k__Bacteria;p__Firmicutes;c__Clostridia;o__Clostridiales;f__Peptococcaceae;g__rc4-4;s__		0	0-0.3		0	0-0.1		0	0-0.2		0	0-0.3		0	0-0.2		0.2951	0.454454
k__Bacteria;p__Firmicutes;c__Clostridia;o__Clostridiales;f__Peptostreptococcaceae;g__;s__		0	0-0.3		0	0-0.3		0.1	0-0.2		0	0-0.6		0	0-0		0.0002	0.00308
k__Bacteria;p__Firmicutes;c__Clostridia;o__Clostridiales;f__Ruminococcaceae;__;__		0.3	0-1.1		0.1	0-1.6		0.4	0-0.8		0.1	0-0.8		0.2	0-0.9		0.4132	0.57848
k__Bacteria;p__Firmicutes;c__Clostridia;o__Clostridiales;f__Ruminococcaceae;g__;s__		15	7.4-19.9		14	6.1-20.7		14.6	2.6-23.2		11.6	8.2-23.2		17.3	5-33.2		0.063	0.147
k__Bacteria;p__Firmicutes;c__Clostridia;o__Clostridiales;f__Ruminococcaceae;g__Oscillospira;s__		0.3	0-2.2		0.3	0-0.6		0.3	0-0.9		0.2	0-0.6		0.5	0-1.2		0.5014	0.665652
k__Bacteria;p__Firmicutes;c__Clostridia;o__Clostridiales;f__Ruminococcaceae;g__Ruminococcus;s__		0.8	0.1-4.5		0.4	0-2		0.9	0.1-1.2		1.1	0-4.3		0.6	0.1-2.6		0.023	0.0743346
k__Bacteria;p__Firmicutes;c__Clostridia;o__Clostridiales;f__Ruminococcaceae;g__Ruminococcus;s__flavefaciens		0.3	0-1		0.1	0-1.2		0.3	0-1.2		0.7	0-1.5		0.3	0-1.1		0.0454	0.12485
k__Bacteria;p__Firmicutes;c__Clostridia;o__Clostridiales;f__Veillonellaceae;__;__		0	0-0.2		0	0-0.2		0	0-0.2		0	0-0.1		0	0-0.1		0.2042	0.36566
k__Bacteria;p__Firmicutes;c__Clostridia;o__Clostridiales;f__Veillonellaceae;g__;s__		0.1	0-0.2		0	0-0.2		0.1	0-0.2		0.1	0-0.2		0	0-0.2		0.1008	0.209773
k__Bacteria;p__Firmicutes;c__Clostridia;o__Clostridiales;f__Veillonellaceae;g__Anaerovibrio;s__		0	0-0.7		0	0-0.3		0	0-0.1		0	0-0.2		0.1	0-0.7		0.0565	0.140339
k__Bacteria;p__Firmicutes;c__Clostridia;o__Clostridiales;f__Veillonellaceae;g__Phascolarctobacterium;s__		0.3	0.1-0.6		0.2	0.1-0.7		0.2	0-0.5		0.4	0.1-1.1		0.9	0.1-1.9		0.0001	0.001925
k__Bacteria;p__Firmicutes;c__Clostridia;o__Clostridiales;f__[Mogibacteriaceae];__;__		0.1	0-0.2		0	0-0.6		0	0-0.4		0	0-0.4		0	0-0.3		0.8903	0.937839
k__Bacteria;p__Firmicutes;c__Clostridia;o__Clostridiales;f__[Mogibacteriaceae];g__;s__		1.1	0.1-2.6		1.2	0.6-2.6		1.3	0.4-2.1		1.3	0.6-2.5		0.7	0.3-1.3		0.0057	0.0313133
k__Bacteria;p__Firmicutes;c__Clostridia;o__Clostridiales;f__[Mogibacteriaceae];g__Mogibacterium;s__		0.2	0-1.2		0.2	0-0.7		0.3	0-1.1		0.2	0-0.7		0.2	0-1		0.8265	0.896345
k__Bacteria;p__Firmicutes;c__Erysipelotrichi;o__Erysipelotrichales;f__Erysipelotrichaceae;__;__		0	0-0.7		0.1	0-0.3		0.1	0-0.9		0.1	0-1.1		0.3	0-1.3		0.0047	0.0313133
k__Bacteria;p__Firmicutes;c__Erysipelotrichi;o__Erysipelotrichales;f__Erysipelotrichaceae;g__;s__		0.1	0-0.7		0.1	0-0.2		0	0-0.3		0.1	0-0.4		0.1	0-0.2		0.4701	0.642747
k__Bacteria;p__Firmicutes;c__Erysipelotrichi;o__Erysipelotrichales;f__Erysipelotrichaceae;g__RFN20;s__		0.2	0-3.2		0.3	0.1-4.4		0.2	0-3.4		0.1	0-1.6		0.6	0-1.7		0.0826	0.18172
k__Bacteria;p__Firmicutes;c__Erysipelotrichi;o__Erysipelotrichales;f__Erysipelotrichaceae;g__[Eubacterium];__		0	0-0.1		0	0-0.2		0	0-0.6		0	0-0.3		0.1	0-0.6		0.0203	0.0743346
k__Bacteria;p__Firmicutes;c__Erysipelotrichi;o__Erysipelotrichales;f__Erysipelotrichaceae;g__p-75-a5;s__		0.6	0-3.4		1.3	0.4-2		0.7	0.3-4.2		0.7	0-2.1		0.7	0-2.1		0.5871	0.753445
k__Bacteria;p__Planctomycetes;c__Planctomycetia;o__Pirellulales;f__Pirellulaceae;g__;s__		0	0-0.1		0	0-0.4		0	0-0.1		0	0-0.4		0	0-0		0.0058	0.0313133
k__Bacteria;p__Proteobacteria;c__Alphaproteobacteria;o__RF32;f__;g__;s__		0	0-0.5		0	0-0.3		0	0-0.1		0	0-0.2		0.2	0-1		0.0233	0.0743346
k__Bacteria;p__Proteobacteria;c__Deltaproteobacteria;o__Desulfovibrionales;f__Desulfovibrionaceae;g__Desulfovibrio;s__		0	0-0.3		0	0-0.3		0	0-0.3		0.1	0-0.3		0.1	0-0.6		0.9663	0.9767
k__Bacteria;p__Proteobacteria;c__Epsilonproteobacteria;o__Campylobacterales;f__Campylobacteraceae;g__Campylobacter;s__		0	0-0.1		0	0-0.1		0	0-0.2		0	0-0.1		0	0-0.6		0.7902	0.87263
k__Bacteria;p__Proteobacteria;c__Gammaproteobacteria;o__Aeromonadales;f__Aeromonadaceae;g__;s__		0	0-0.8		0	0-0		0	0-0		0.1	0-0.1		0.1	0-0.2		0.0001	0.001925
k__Bacteria;p__Proteobacteria;c__Gammaproteobacteria;o__Aeromonadales;f__Succinivibrionaceae;__;__		0	0-0.7		0	0-0.6		0	0-0.5		0	0-0.1		0.2	0-7.4		0.0687	0.155585
k__Bacteria;p__Proteobacteria;c__Gammaproteobacteria;o__Enterobacteriales;f__Enterobacteriaceae;g__;s__		0.1	0-1.1		0.1	0-0.6		0.1	0-32.7		0	0-0		0	0-0.4		0.0001	0.001925
k__Bacteria;p__Proteobacteria;c__Gammaproteobacteria;o__Pseudomonadales;f__Moraxellaceae;g__Acinetobacter;__		0.1	0-1.1		0	0-25		0.1	0-25.1		0	0-2.4		0	0-0.2		0.0226	0.0743346
k__Bacteria;p__SR1;c__;o__;f__;g__;s__		0	0-0.3		0	0-0.1		0	0-0.1		0	0-1.2		0	0-0.1		0.1007	0.209773
k__Bacteria;p__Spirochaetes;c__Spirochaetes;o__Spirochaetales;f__Spirochaetaceae;g__Treponema;s__		5.6	2-15.7		5.7	2.2-11.1		5.5	0.4-12.8		5.9	1.1-12.5		6.9	2.8-9.6		0.9013	0.937839
k__Bacteria;p__Synergistetes;c__Synergistia;o__Synergistales;f__Synergistaceae;g__;s__		0	0-0.4		0	0-0.1		0	0-0.1		0	0-0.2		0	0-0.1		0.7029	0.842617
k__Bacteria;p__Tenericutes;c__Mollicutes;o__Anaeroplasmatales;f__Anaeroplasmataceae;g__Anaeroplasma;s__		0	0-0.7		0	0-0.2		0	0-0.2		0.1	0-0.2		0	0-0.4		0.1604	0.316687
k__Bacteria;p__Tenericutes;c__Mollicutes;o__Mycoplasmatales;f__Mycoplasmataceae;g__;s__		0.3	0-1.5		0.1	0-1.1		0	0-2.2		0	0-1.3		0.1	0-1.9		0.5499	0.717666
k__Bacteria;p__Tenericutes;c__Mollicutes;o__RF39;f__;g__;s__		1.4	0-3.9		1.4	0.8-6		1.3	0.6-7.1		1	0-5.1		1.7	0-4.9		0.783	0.87263
k__Bacteria;p__Tenericutes;c__RF3;o__ML615J-28;f__;g__;s__		0	0-0.3		0	0-0.2		0	0-0.5		0	0-0.2		0.1	0-0.7		0.0564	0.140339
k__Bacteria;p__Verrucomicrobia;c__Verruco-5;o__WCHB1-41;f__RFP12;g__;s__		10.3	1.4-16.2		9.7	1.8-18		9.1	2.5-24		9	1.3-17.8		6.8	2-16.8		0.7517	0.863894
k__Bacteria;p__Verrucomicrobia;c__Verruco-5;o__WCHB1-41;f__WCHB1-25;g__;s__		0	0-0.1		0	0-0.1		0	0-0.2		0	0-0.1		0	0-0.2		0.2265	0.387567

## Sheet: Supplemental Table 6
Supplementary Table 6. Alpha diversity metrics (ASVs, Chao1 and Shannon) for age, sex, breed, season, state, amount concenrate fed, percentage maximum fiber in the concentrate, time in pasture, pasture type and hay type.
	ASVs		Chao 1		Shannon
Variable	P value	Q value	P value	Q value	P value	Q value
Age	0.1592	0.221867	0.1606	0.221867	0.2325	0.2325
Sex	0.0479	0.0678667	0.0485	0.0678667	0.0509	0.0678667
Breed	0.1085	0.144667	0.1071	0.144667	0.1746	0.1746
Season	0.3877	0.516933	0.3827	0.516933	0.643	0.643
State	0.3525	0.3834	0.3513	0.3834	0.3834	0.3834
Amount fed	0.41	NS	0.45	NS	0.13	NS
% Fiber in Concentrate	0.5797	0.5804	0.5804	0.5804	0.4236	0.5804
Time spent in pasture	0.0141	0.0282	0.0137	0.0282	0.0228	0.0304
Pature type	0.8035	0.8035	0.8028	0.8035	0.7618	0.8035
Hay type	0.5526	0.5659	0.547	0.5659	0.5659	0.5659
State	0.3525	0.3834	0.3513	0.3834	0.3834	0.3834

## Sheet: Supplemental Table 7
Supplementary Table 7. The median abundance of taxa at the phylum level of healthy horses and those with colitis due to antimicrobial use (AAD) and Salmonella.
Phyla		AAD			Normal			Salmonella			AAD vs Normal vs Salmonella
		Median	Range		Median	Range		Median	Range		P value	Q value
Euryarchaeota		1.12a,b	0.07-4.08		1a	0-6.79		2.43b	0.22-5.76		0.0118	0.0216333
Actinobacteria		0.09a	0-2.09		0.47a	0-11.49		0.15a	0-2.82		0.0292	0.0458857
Bacteroidetes		51.35a	23.77-85.58		33.21b	6.27-46.91		35.03a,b	30.06-60.76		0.0004	0.00146667
Fibrobacteres		0.13	0-2.17		0.81	0-9.04		0.58	0-4.08		0.0525	0.0721875
Firmicutes		37.84a,b	11.81-51.07		44.32a	22.18-73.84		36.11b	26.25-43.77		0.008	0.0176
Lentisphaerae		0a	0-0.3		0a	0-0.58		0.05b	0-0.95		0.0013	0.003575
Proteobacteria		3.24a	0.67-16.41		0.66b	0.07-59.68		1.65b	0.29-17.21		0.0002	0.0011
Spirochaetes		3.52	0-17.84		5.94	0.41-16.68		7.01	1.3-13.24		0.1616	0.17776
Synergistetes		0	0-0.16		0	0-0.6		0.02	0-0.41		0.1085	0.132611
Tenericutes		1.5	0-5.14		2	0-6.95		1.82	0-5.1		0.4414	0.4414
Verrucomicrobia		0.72a	0-4.23		9.15b	1.49-23.63		7.55b	0-24.67		0.0001	0.0011

## Sheet: Supplemental Table 8
Supplementary Table 8. The median abundance of taxa at the family level of healthy horses and those with colitis due to antimicrobial use (AAD) and Salmonella.
Bacterial group		AAD			Normal			Salmonella			AAD vs Normal vs Salmonella
		Median	Range		Median	Range		Median	Range		P value	Q value
Methanobacteriaceae		0.71	0-3.8		0.56	0-4.59		0.91	0.13-3.15		0.259	0.283667
[Methanomassiliicoccaceae]		0.23a	0-1.62		0b	0-2.57		0.58a	0-1.14		0.0001	0.000657143
Micrococcaceae		0a	0-0.03		0.01b	0-10.08		0a,b	0-0.81		0.0051	0.0130333
Coriobacteriaceae		0.05a	0-2.06		0.33a	0-2.65		0.14a	0-2		0.0322	0.0557111
o__Bacteroidales;__		0.2	0-6.93		0.47	0-6.79		0.65	0-7.34		0.1161	0.152589
o__Bacteroidales;f__		12.1a	0.15-48.21		23.9b	5.61-37.43		20.39a,b	4.14-24.73		0.0056	0.0135579
BS11		0.44a	0-24.33		1.47b	0-14.75		1.78a,b	0-20.19		0.0221	0.040664
Bacteroidaceae		4.03a	1.32-49.87		0.43b	0-6		2.27a	0.16-11.98		0.0001	0.000657143
Porphyromonadaceae		1.02a	0.13-6.84		0.12b	0-2.39		0.78a	0-12.58		0.0001	0.000657143
Prevotellaceae		1.03	0-6.83		0.53	0-2.75		0.28	0.12-1.91		0.0839	0.116952
RF16		1.09	0.16-8.28		0.52	0-6.87		1.65	0-5.19		0.0604	0.0926133
Rikenellaceae		0.15a	0-57.07		0b	0-0.71		0.13a	0-2.67		0.0001	0.000657143
S24-7		0.11	0-8.68		0.07	0-1.71		0	0-0.36		0.0987	0.133535
[Paraprevotellaceae]		3.66	0.18-26.92		2.67	0.28-5.64		2.8	1.13-51.75		0.2437	0.27342
Fibrobacteraceae		0.13	0-2.17		0.81	0-9.04		0.58	0-4.08		0.0525	0.0832759
Planococcaceae		0	0-9.84		0	0-35.3		0.04	0-8.58		0.1746	0.20332
Enterococcaceae		0.26a	0-2.04		0b	0-1.18		0b	0-0		0.0001	0.000657143
Lactobacillaceae		0.46a,b	0-7.82		0.35a	0-3.3		0.1b	0-1		0.0452	0.0742571
Streptococcaceae		0.16	0-4.54		0.1	0-13.92		0.18	0-1.16		0.9088	0.9088
o__Clostridiales;__		0.74a,b	0-3.57		1.11a	0-3.83		0.56b	0-1.45		0.0051	0.0130333
o__Clostridiales;f__		3.22a	0.16-10.03		7.99b	1.93-15.7		6.33a,b	3.1-9.55		0.002	0.00707692
Christensenellaceae		0.08	0-1.52		0.21	0-1.57		0.35	0-1.8		0.1768	0.20332
Clostridiaceae		0.51a	0-3.04		1.39a	0.03-4.6		0.92a	0.37-1.87		0.0165	0.031625
Eubacteriaceae		0a	0-0.16		0.11b	0-1.09		0a,b	0-0.39		0.0004	0.00184
Lachnospiraceae		6.93a	3.2-17.75		8.11a	1.32-21.78		2.76b	1.43-8.99		0.0006	0.00250909
Peptococcaceae		0.03	0-0.44		0	0-0.35		0	0-0.36		0.6758	0.690818
Ruminococcaceae		13.4	2.36-27.34		16.27	3.11-36.98		15.17	9.21-29.45		0.3871	0.404695
Veillonellaceae		0.69	0-2.67		0.42	0-2.4		0.63	0.25-2.9		0.1202	0.153589
[Mogibacteriaceae]		0.45a	0.08-2.3		1.46b	0.12-3.87		0.94a,b	0.18-3.62		0.0002	0.00102222
Erysipelotrichaceae		1.35	0.21-5.32		1.71	0.37-5.41		3.45	0.72-6.58		0.0759	0.112626
Victivallaceae		0a	0-0.3		0a,b	0-0.54		0.01b	0-0.95		0.0327	0.0557111
R4-45B		0a	0-0		0a	0-0.19		0.02b	0-0.12		0.0028	0.0092
Alcaligenaceae		0.04a	0-1.84		0b	0-1.47		0.08a	0-0.62		0.0013	0.00498333
Desulfovibrionaceae		0.19	0-1.81		0.09	0-0.68		0.12	0-2.05		0.1691	0.20332
Campylobacteraceae		0.02a,b	0-1.21		0a	0-0.62		0.07b	0-0.96		0.013	0.0284
Succinivibrionaceae		0.1	0-7.01		0	0-7.5		0	0-1.63		0.0797	0.114569
Enterobacteriaceae		0.81a	0-3.62		0b	0-32.63		0.09a,b	0-4.17		0.0001	0.000657143
Moraxellaceae		0a	0-0.66		0.06b	0-26.68		0a,b	0-12.67		0.0136	0.0284
Spirochaetaceae		3.52	0-17.49		5.85	0.41-16.08		6.17	1.3-12.39		0.1501	0.186611
Synergistaceae		0a	0-0.01		0b	0-0.6		0a,b	0-0.08		0.0067	0.01541
Anaeroplasmataceae		0.36a	0-1.7		0b	0-1.11		0.13a,b	0-3.05		0.0038	0.0116533
Mycoplasmataceae		0a	0-0.86		0.06b	0-2.23		0.08b	0-3.11		0.0142	0.0284
o__RF39;f__		0.03a	0-2.77		1.41b	0-6.93		0.82a,b	0-2.16		0.0002	0.00102222
o__ML615J-28;f__		0.03	0-0.83		0	0-0.78		0.03	0-1.21		0.3808	0.404695
RFP12		0.44a	0-3.99		9.1b	1.23-23.6		6.95b	0-24.67		0.0001	0.000657143
Verrucomicrobiaceae		0.26a	0-1.13		0b	0-0.66		0.09a	0-1.25		0.0047	0.0130333

## Sheet: Supplemental Table 9
Supplementary Table 9. The median abundance of taxa at the species level of healthy horses and those with colitis due to antimicrobial use (AAD) and Salmonella.
Bacterial group		AAD			Normal			Salmonella			AAD vs Normal vs Salmonella
		Median	Range		Median	Range		Median	Range		P value	Q value
g__Methanobrevibacter;s__		0.56	0-3.8		0.56	0-4.59		0.91	0.13-3.15		0.3549	0.397733
g__vadinCA11;s__		0.23a	0-1.62		0b	0-2.57		0.58a	0-1.14		0.0001	0.00040625
f__Coriobacteriaceae;__;__		0.02a	0-0.87		0b	0-0.11		0b	0-1.49		0.0001	0.00040625
f__Coriobacteriaceae;g__;s__		0a	0-0.75		0.21b	0-2.34		0.11a,b	0-0.51		0.0025	0.00706522
g__Adlercreutzia;s__		0a	0-1.53		0.12b	0-0.95		0a	0-0.19		0.0001	0.00040625
o__Bacteroidales;__;__;__		0.2	0-6.93		0.47	0-6.79		0.65	0-7.34		0.1161	0.147971
o__Bacteroidales;f__;g__;s__		12.1a	0.15-48.21		23.9b	5.61-37.43		20.39a,b	4.14-24.73		0.0056	0.0132321
f__BS11;g__;s__		0.44a	0-24.33		1.47b	0-14.75		1.78a,b	0-20.19		0.0221	0.0435303
g__BF311;s__		0.04	0-3.69		0.34	0-3.37		0.8	0-4.62		0.0637	0.0900109
g__Bacteroides;s__		3.59a	0.2-49.25		0.07b	0-4.91		0.36a	0-9.33		0.0001	0.00040625
g__Paludibacter;s__		0.16	0-1.68		0.11	0-2.39		0.67	0-12.58		0.0779	0.10549
g__Parabacteroides;s__		0.05a	0-6.26		0b	0-1.34		0b	0-0.51		0.0001	0.00040625
g__Prevotella;s__		1.03a	0-3.62		0.46a,b	0-2.5		0.17b	0.07-1.04		0.0284	0.0527429
f__RF16;g__;s__		1.09	0.16-8.28		0.52	0-6.87		1.65	0-5.19		0.0604	0.0872444
f__Rikenellaceae;g__;s__		0.12a	0-57.07		0b	0-0.71		0.11a	0-2.67		0.0001	0.00040625
f__S24-7;g__;s__		0.11	0-8.68		0.07	0-1.71		0	0-0.36		0.0987	0.12831
f__[Paraprevotellaceae];__;__		0.19	0-1.32		0.24	0-1.36		0.18	0-0.99		0.5361	0.571254
f__[Paraprevotellaceae];g__;s__		0.08a	0-1.36		0.26a,b	0-1.58		0.71b	0-1.62		0.0392	0.0637
g__CF231;s__		0.56	0-5.19		0.76	0-3.14		0.38	0-48.14		0.1961	0.227616
g__YRC22;s__		0.08a	0-0.87		0.72b	0-2.89		0.17a	0-1.38		0.0001	0.00040625
g__[Prevotella];s__		2.12a	0.18-20.32		0.22b	0-1.57		0.6a	0-3.97		0.0001	0.00040625
Fibrobacter succinogenes		0.13	0-2.17		0.81	0-9.04		0.58	0-4.08		0.0525	0.0775568
g__Enterococcus;s__		0.12a	0-1.79		0b	0-1.09		0b	0-0		0.0001	0.00040625
g__Lactobacillus;s__		0.46	0-6.7		0.35	0-3.3		0.1	0-1		0.052	0.0775568
g__Streptococcus;s__		0.16	0-4.54		0.1	0-13.92		0.18	0-1.16		0.911	0.911
o__Clostridiales;__;__;__		0.74a,b	0-3.57		1.11a	0-3.83		0.56b	0-1.45		0.0051	0.01275
o__Clostridiales;f__;g__;s__		3.22a	0.16-10.03		7.99b	1.93-15.7		6.33a,b	3.1-9.55		0.002	0.00619048
f__Christensenellaceae;g__;s__		0.08	0-1.52		0.21	0-1.57		0.35	0-1.8		0.1768	0.212815
f__Clostridiaceae;__;__		0	0-1.43		0.09	0-2.8		0	0-0.63		0.051	0.0775568
f__Clostridiaceae;g__;s__		0.31	0-2.92		0.46	0-2.57		0.46	0-1.6		0.7196	0.742444
g__Clostridium;s__		0a	0-0.81		0.53b	0-2.43		0.24a	0-0.64		0.0001	0.00040625
g__Pseudoramibacter_Eubacterium;s__		0a	0-0.16		0.08b	0-0.81		0a,b	0-0.39		0.0006	0.00195
f__Lachnospiraceae;__;__		0.66a,b	0.14-1.85		0.9a	0-2.9		0.29b	0-2.21		0.0029	0.00754
f__Lachnospiraceae;g__;s__		4.11a,b	1.99-10.05		5.75a	0.67-15.13		1.86b	0.32-5.86		0.0001	0.00040625
g__Blautia;s__		0	0-1.88		0.11	0-1.38		0	0-0.57		0.2678	0.305386
g__Coprococcus;s__		0.68	0-2.13		0.65	0-2.75		0.47	0-1.45		0.4826	0.522817
g__Dorea;s__		0.07a	0-1.67		0a	0-1.64		0.07a	0-0.38		0.0492	0.0775568
g__Pseudobutyrivibrio;s__		0a,b	0-1.35		0.4a	0-4.84		0b	0-0.56		0.0057	0.0132321
f__Ruminococcaceae;__;__		0.08a,b	0-0.96		0.26a	0-1.53		0.04b	0-0.42		0.0265	0.0506618
f__Ruminococcaceae;g__;s__		10.06	2.24-20.61		14.12	2.59-33.33		12.48	7.74-27.38		0.0742	0.102617
g__Oscillospira;s__		1.07a	0-4.35		0.29b	0-2.12		0.76a,b	0.09-1.5		0.0003	0.00102632
g__Ruminococcus;s__		0.62	0-3.7		0.85	0-4.47		0.74	0.09-3.35		0.6117	0.641298
Ruminococcus flavefaciens		0.38	0-1.92		0.29	0-1.48		0	0-1.33		0.1872	0.221236
f__Veillonellaceae;g__;s__		0	0-0.32		0.04	0-0.21		0.02	0-0.31		0.0842	0.111694
g__Anaerovibrio;s__		0.06a	0-0.99		0a,b	0-0.74		0b	0-0.2		0.0384	0.0637
g__Phascolarctobacterium;s__		0.36	0-1.03		0.28	0-1.92		0.56	0.09-2.29		0.1329	0.166125
f__[Mogibacteriaceae];g__;s__		0.21a	0-1.93		1.04b	0.12-2.78		0.67a,b	0.18-1.96		0.0001	0.00040625
g__Mogibacterium;s__		0.06a	0-0.58		0.22b	0-1.36		0.22a,b	0-1.3		0.0298	0.0538056
f__Erysipelotrichaceae;__;__		0.04a,b	0-1.18		0.1a	0-1.32		0b	0-0.18		0.033	0.0564474
f__Erysipelotrichaceae;g__;s__		0.24a	0-1.1		0.06b	0-0.69		0.15a,b	0-0.83		0.0021	0.00620455
g__RFN20;s__		0.62a,b	0-3.65		0.22a	0-4.4		2.05b	0.33-5.45		0.0001	0.00040625
g__p-75-a5;s__		0a	0-1.66		0.74b	0-3.94		0.56a,b	0-1.62		0.0001	0.00040625
f__Victivallaceae;g__;s__		0a	0-0.3		0a,b	0-0.54		0.01b	0-0.95		0.0327	0.0564474
f__R4-45B;g__;s__		0a	0-0		0a	0-0.19		0.02b	0-0.12		0.0028	0.00754
g__Sutterella;s__		0.04a	0-1.76		0b	0-1.47		0.02a	0-0.62		0.0003	0.00102632
g__Desulfovibrio;s__		0.04	0-1.36		0.05	0-0.68		0.05	0-1.98		0.8402	0.853328
g__Campylobacter;s__		0.02a,b	0-1.21		0a	0-0.62		0.07b	0-0.86		0.013	0.0291379
f__Enterobacteriaceae;g__;s__		0.71a	0-2.26		0b	0-32.63		0.04b	0-4.17		0.0001	0.00040625
g__Treponema;s__		3.52	0-17.49		5.79	0.41-16.08		6.15	1.3-12.28		0.1533	0.188009
g__Anaeroplasma;s__		0.14a	0-1.5		0a	0-0.82		0.13a	0-3.05		0.0172	0.0349375
f__Mycoplasmataceae;g__;s__		0a	0-0.86		0.06b	0-2.23		0.08b	0-3.11		0.0142	0.0307667
o__RF39;f__;g__;s__		0.03a	0-2.77		1.41b	0-6.93		0.82a,b	0-2.16		0.0002	0.000764706
o__ML615J-28;f__;g__;s__		0.03	0-0.83		0	0-0.78		0.03	0-1.21		0.3808	0.419525
o__WCHB1-41;f__RFP12;g__;s__		0.44a	0-3.99		9.1b	1.23-23.6		6.95b	0-24.67		0.0001	0.00040625
g__Akkermansia;s__		0.26a	0-1.13		0b	0-0.66		0.09a,b	0-1.25		0.0172	0.0349375
