# Supplementary material for: The effects of signalment, diet, geographic location, season, and colitis associated with antimicrobial use or Salmonella infection on the fecal microbiome of horses
Source: J Vet Intern Med. 2021 Jul 16;35(5):2437–48. doi: 10.1111/jvim.16206 (PMC8478058; doi:10.1111/jvim.16206)
Supplement: Supplementary file 2 — Figure S1 Supporting information [file JVIM-35-2437-s002.xlsx]

## Sheet: Supplementary Figure 1
Supplementary Figure 1. Percentage of horses based upon age and health status of helathy horses (blue bar), antimicrobial associated diarrhea horses (AAD, green bar) and Salmonella horses (yellow bar).

## Sheet: Supplementary Figure 2
Supplementary Figure 2. The percentage of horses based upon breed (Quarter Horse, QH; Paint, American Paint Horse; TH, Thoroughbred; Wrmbld, Warmblood) and health status (blue bar, healthy; green bar, antimicrobial-associated diarrhea or AAD; yellow bar, Salmonella).

## Sheet: Supplementary Figure 3
Supplementary Figure 3. The percentage of horses based upon sex and and health status (blue bar, healthy; green bar, antimicrobial-associated dirrhea or AAD; yellow bar, Salmonella).

## Sheet: Supplementary Figure 4
Supplementary Figure 4. The percentage of horses based upon Diet and health status (blue bar, healthy; green bar, antimicrobial-associated dirrhea or AAD; yellow bar, Salmonella).

## Sheet: Supplementary Figure 5
Supplementary Figure 5. Alpha diversity measures (assigned sequence variaants or ASVs, Chao1 and Shannon) of healthy horses stratified by Diets A-E. The red bar depicts the median.

## Sheet: Supplementary Figure 6
Supplementary Figure 6A. The results of LEfSe analysis of dietary category at the phylum level.
Supplementary Figure 6B. The results of LEfSe analysis of dietary category at the family level.

## Sheet: Supplementary Figure 7
Supplemental Figure 7. Alpha diversity metrics (amplicon sequence variants or ASVs, Chao1) are decreased for mares compared to geldings.

## Sheet: Supplementary Figure 8
Supplemental Figure 8. All alpha diversity metrics (amplicon sequence variant or ASV, Chao1 and Shannon) for horses with no pasture exposure are decreased compared to those who have some pasture exposure.

## Sheet: Supplementary Figure 9
Supplementary Figure 9A. The results of linear discriminat effects size analysis of healthy horses and those with colitis due to antimicrobial use (AAD) and Salmonella at the phylum level.
Supplementary Figure 9B. The results of linear discriminat effects size analysis of healthy horses and those with colitis due to antimicrobial use (AAD) and Salmonella at the family level.

## Sheet: Supplementary Figure 10
Supplementary Figure 10. ASV of healthy horses and those with antimicrobial associated (AAD) and Salmonella colitis. Horses with AAD have been color-coded to reflect the antimicrobial that caused colitis. The red bar denotes the median.

[truncated: 1 more sheets: Supplementary Figure 11]
